# Supplementary material for: Correlation Between the Wechsler Adult Intelligence Scale- 3rd Edition Metrics and Brain Structure in Healthy Individuals: A Whole-Brain Magnetic Resonance Imaging Study
Source: Front Hum Neurosci. 2020 Jun 3;14:211. doi: 10.3389/fnhum.2020.00211 (PMC7283913; doi:10.3389/fnhum.2020.00211)
Supplement: Supplementary file 3 [file Table_2.xlsx]

## Sheet: sTable2
	Supplementary Table 2 The raw scores of the Wechsler Adult Intelligence Scale-3rd edition subtests
		mean		standard deviation	range
	<verbal>
	1.vocablulary	37.9098	±	9.27155	13-60
	2.similarities	24.3684	±	3.82736	11-32
	3.arithmetic	16.2368	±	3.77183	7-26
	4.digit span	18.6053	±	4.28492	8-28
	5.information	18.7444	±	3.67686	8-26
	6.comprehension	22.0752	±	3.86396	11-32
	7.letter-number sequencing	13.3759	±	2.40158	8-20
	<performance>
	1.picture completion	16.6429	±	2.26463	7-24
	2.digit symbol	89.8872	±	17.0596	45-133
	3.block design	50.203	±	10.816	24-68
	4.matrix reasoning	19.6692	±	3.91846	6-26
	5.picture arrangement	16.1391	±	4.015	2-22
	6.symbol search	42.4624	±	8.48664	17-60
	7.object assmbly	33.985	±	8.17681	10-49
