# Supplementary material for: Correlation Between the Wechsler Adult Intelligence Scale- 3rd Edition Metrics and Brain Structure in Healthy Individuals: A Whole-Brain Magnetic Resonance Imaging Study
Source: Front Hum Neurosci. 2020 Jun 3;14:211. doi: 10.3389/fnhum.2020.00211 (PMC7283913; doi:10.3389/fnhum.2020.00211)
Supplement: Supplementary file 4 [file Table_3.xlsx]

## Sheet: sTable3
	Supplementary Table 3 The statics of the voxel-based morphometry results
			peak-level		Montreal Neurological Institute atlas (mm)
		cluster size	p (family wise error-corrected)	t score	x	y	z	Anatomical region
	1.vocablulary
		150	0.002	5.47	-22	51	21	left superior and middle frontal gyri
		17	0.015	5.03	54	32	20	right middle and inferior frontal gyri
	2.similarities
		48	0.013	5.06	-44	-10	-4	left posterior insula and planum polare
