# Supplementary material for: Correlation Between the Wechsler Adult Intelligence Scale- 3rd Edition Metrics and Brain Structure in Healthy Individuals: A Whole-Brain Magnetic Resonance Imaging Study
Source: Front Hum Neurosci. 2020 Jun 3;14:211. doi: 10.3389/fnhum.2020.00211 (PMC7283913; doi:10.3389/fnhum.2020.00211)
Supplement: Supplementary file 5 [file Table_4.XLSX]

## Sheet: sTable1
	Supplementary Table 1 The correlation matrix among the WAIS-Ⅲ IQs and group indices and the JART score
		full-scale IQ		verbal IQ		performance IQ		verbal comprehension		perceptual organization		working memory		processing speed		JART
		r	p	r	p	r	p	r	p	r	p	r	p	r	p	r	p
	WAIS-III
	full-scale IQ	1
	verbal IQ	0.900939	1.28471e-96	1
	performance IQ	0.843334	2.35504e-72	0.528608	2.47126e-20	1
	verbal comprehension	0.791912	7.63092e-58	0.909741	1.23767e-101	0.42495	5.88985e-13	1
	perceptual organization	0.755244	8.50224e-50	0.463388	2.09665e-15	0.907377	3.08327e-100	0.339602	1.60451e-08	1
	working memory	0.741629	3.66539e-47	0.748381	1.89996e-48	0.530247	1.79879e-20	0.487609	4.09969e-17	0.511976	5.64459e-19	1
	processing speed	0.6192	3.11457e-29	0.421194	9.84513e-13	0.689468	1.96835e-38	0.341522	1.31586e-08	0.495266	1.10629e-17	0.40978	4.51217e-12	1
	JART	0.623859	9.02475e-30	0.692764	6.27766e-39	0.36557	9.76521e-10	0.728828	7.83809e-45	0.256803	2.48974e-05	0.432315	2.11138e-13	0.297092	9.281e-07	1
	Abbreviations: IQ, intelligence quotient; JART, Japanese Adult Reading Test; WAIS-III, Wechsler Adult Intelligence Scale-3rd; r, Pearson's partial correlation coeffiecient
	Sex was coded as male: 1 and female: 2.
	Correctedly significant p-values are shown in exponents (p < 0.0063).

## Sheet: sTable2
	Supplementary Table 2 The raw scores of the Wechsler Adult Intelligence Scale-3rd edition subtests
		mean		standard deviation	range
	<verbal>
	1.vocablulary	37.9098	±	9.27155	13-60
	2.similarities	24.3684	±	3.82736	11-32
	3.arithmetic	16.2368	±	3.77183	7-26
	4.digit span	18.6053	±	4.28492	8-28
	5.information	18.7444	±	3.67686	8-26
	6.comprehension	22.0752	±	3.86396	11-32
	7.letter-number sequencing	13.3759	±	2.40158	8-20
	<performance>
	1.picture completion	16.6429	±	2.26463	7-24
	2.digit symbol	89.8872	±	17.0596	45-133
	3.block design	50.203	±	10.816	24-68
	4.matrix reasoning	19.6692	±	3.91846	6-26
	5.picture arrangement	16.1391	±	4.015	2-22
	6.symbol search	42.4624	±	8.48664	17-60
	7.object assmbly	33.985	±	8.17681	10-49

## Sheet: sTable3
	Supplementary Table 3 The statics of the voxel-based morphometry results
			peak-level		Montreal Neurological Institute atlas (mm)
		cluster size	p (family wise error-corrected)	t score	x	y	z	Anatomical region
	1.vocablulary
		150	0.002	5.47	-22	51	21	left superior and middle frontal gyri
		17	0.015	5.03	54	32	20	right middle and inferior frontal gyri
	2.similarities
		48	0.013	5.06	-44	-10	-4	left posterior insula and planum polare
